# Supplementary material for: Analysis of circRNA Differential Expression and ceRNA Network Construction in Yak Mammary Glands Across Different Physiological Stages
Source: Animals (Basel). 2026 Jul 13;16(14):2173. doi: 10.3390/ani16142173 (PMC13405935; doi:10.3390/ani16142173)
Supplement: Supplementary file 1 [file animals-16-02173-s001.zip]

Archive with 8 entries (7 files):
- Figure S1-Melting curves.pdf
- File S1-Analysis scripts.txt
- Table S1-Raw circRNA count matrix.pdf
- Table S2-Library strandedness evaluation (RSeQC).xlsx
- Table S3-Primer efficiencies and Tm/
- Table S3-Primer efficiencies and Tm/GP1_GP2_GP3_vs_LP1_LP2_LP3.DEG.xls
- Table S3-Primer efficiencies and Tm/GP1_GP2_GP3_vs_NP3_NP1_NP2.DEG.xls
- Table S3-Primer efficiencies and Tm/LP1_LP2_LP3_vs_NP3_NP1_NP2.DEG.xls
