# Supplementary material for: Analysis of circRNA Differential Expression and ceRNA Network Construction in Yak Mammary Glands Across Different Physiological Stages
Source: Animals (Basel). 2026 Jul 13;16(14):2173. doi: 10.3390/ani16142173 (PMC13405935; doi:10.3390/ani16142173)
Supplement: Supplementary file 1 [file animals-16-02173-s001.zip › File S1-Analysis scripts.txt]

Analysis Scripts for circRNA Identification and Differential Expression Analysis
01_quality_control.sh
#!/bin/bash
# ============================================================
# Script: 01_quality_control.sh
# Description: Quality control and trimming of raw RNA-seq reads
# Corresponds to Methods Section 2.4
# Software: fastp v0.23.2, FastQC v0.11.9
# ============================================================

# Define sample list
SAMPLES="GP1 GP2 GP3 LP1 LP2 LP3 NP1 NP2 NP3"

# Define directory paths
RAW_DIR="./raw_data"
CLEAN_DIR="./clean_data"
QC_DIR="./qc_reports"
LOG_DIR="./logs"

# Create output directories
mkdir -p $CLEAN_DIR $QC_DIR $LOG_DIR

echo "========================================"
echo "Starting quality control pipeline..."
echo "Samples to process: $SAMPLES"
echo "========================================"

# Process each sample in loop
for SAMPLE in $SAMPLES; do
    echo ""
    echo "[$(date)] Processing $SAMPLE..."
    
    # Check if input file exists
    if [ ! -f "${RAW_DIR}/${SAMPLE}.fq.gz" ]; then
        echo "ERROR: Input file ${RAW_DIR}/${SAMPLE}.fq.gz not found!"
        continue
    fi
    
    # Step 1: fastp quality control and trimming
    echo "  Step 1: fastp quality control..."
    fastp -i ${RAW_DIR}/${SAMPLE}.fq.gz \
          -o ${CLEAN_DIR}/${SAMPLE}_clean.fq.gz \
          -h ${QC_DIR}/${SAMPLE}_fastp.html \
          -j ${QC_DIR}/${SAMPLE}_fastp.json \
          --cut_front \
          --cut_tail \
          --cut_front_mean_quality 30 \
          --cut_tail_mean_quality 30 \
          --length_required 60 \
          --detect_adapter_for_pe \
          --thread 4 \
          2> ${LOG_DIR}/${SAMPLE}_fastp.log
    
    # Check fastp execution status
    if [ $? -ne 0 ]; then
        echo "  ERROR: fastp failed for $SAMPLE"
        continue
    fi
    
    # Step 2: FastQC quality evaluation
    echo "  Step 2: FastQC quality assessment..."
    fastqc ${CLEAN_DIR}/${SAMPLE}_clean.fq.gz \
           -o ${QC_DIR}/ \
           2> ${LOG_DIR}/${SAMPLE}_fastqc.log
    
    echo "  [$(date)] Finished processing $SAMPLE"
done

echo ""
echo "========================================"
echo "Quality control completed!"
echo "Reports available in: $QC_DIR"
echo "Clean data available in: $CLEAN_DIR"
echo "Log files available in: $LOG_DIR"
echo "========================================"

# Generate summary statistics report
echo ""
echo "Generating summary report..."
echo "Sample, Raw Reads, Clean Reads, Clean Rate, Q30" > ${QC_DIR}/qc_summary.csv
for SAMPLE in $SAMPLES; do
    if [ -f "${QC_DIR}/${SAMPLE}_fastp.json" ]; then
        RAW_READS=$(grep -o '"total_reads":[0-9]*' ${QC_DIR}/${SAMPLE}_fastp.json | cut -d':' -f2)
        CLEAN_READS=$(grep -o '"passed_filter_reads":[0-9]*' ${QC_DIR}/${SAMPLE}_fastp.json | cut -d':' -f2)
        Q30=$(grep -o '"q30_rate":[0-9.]*' ${QC_DIR}/${SAMPLE}_fastp.json | cut -d':' -f2)
        echo "$SAMPLE, $RAW_READS, $CLEAN_READS, , $Q30" >> ${QC_DIR}/qc_summary.csv
    fi
done
echo "Summary report available at: ${QC_DIR}/qc_summary.csv"

02_alignment.sh
#!/bin/bash
# ============================================================
# Script: 02_alignment.sh
# Description: Alignment of clean reads to yak reference genome
# Corresponds to Methods Section 2.4
# Software: BWA-MEM v0.7.17, samtools v1.10
# Reference: BosGru3.1 (GCA_005887515.3)
# ============================================================

# Define sample list
SAMPLES="GP1 GP2 GP3 LP1 LP2 LP3 NP1 NP2 NP3"

# Define directory paths
CLEAN_DIR="./clean_data"
ALIGN_DIR="./alignment"
LOG_DIR="./logs"
REF_DIR="./reference"

# Reference genome file path
REF_FASTA="${REF_DIR}/BosGru3.1.fa"
REF_INDEX="${REF_DIR}/BosGru3.1"

# Create output directories
mkdir -p $ALIGN_DIR $LOG_DIR

# Check and build BWA index if missing
if [ ! -f "${REF_INDEX}.bwt" ]; then
    echo "Building BWA index for reference genome..."
    bwa index $REF_FASTA
    samtools faidx $REF_FASTA
fi

echo "========================================"
echo "Starting alignment pipeline..."
echo "Samples to process: $SAMPLES"
echo "Reference genome: $REF_FASTA"
echo "========================================"

# Process each sample in loop
for SAMPLE in $SAMPLES; do
    echo ""
    echo "[$(date)] Processing $SAMPLE..."
    
    # Check if clean read file exists
    if [ ! -f "${CLEAN_DIR}/${SAMPLE}_clean.fq.gz" ]; then
        echo "ERROR: Clean file ${CLEAN_DIR}/${SAMPLE}_clean.fq.gz not found!"
        continue
    fi
    
    # Step 1: BWA-MEM genome alignment
    echo "  Step 1: BWA-MEM alignment..."
    bwa mem -t 8 \
            -M \
            -R "@RG\tID:${SAMPLE}\tSM:${SAMPLE}\tLB:lib1\tPL:ILLUMINA" \
            $REF_FASTA \
            ${CLEAN_DIR}/${SAMPLE}_clean.fq.gz \
            > ${ALIGN_DIR}/${SAMPLE}.sam \
            2> ${LOG_DIR}/${SAMPLE}_bwa.log
    
    if [ $? -ne 0 ]; then
        echo "  ERROR: BWA-MEM failed for $SAMPLE"
        continue
    fi
    
    # Step 2: Convert SAM to BAM format
    echo "  Step 2: SAM to BAM conversion..."
    samtools view -bS ${ALIGN_DIR}/${SAMPLE}.sam > ${ALIGN_DIR}/${SAMPLE}.bam \
        2> ${LOG_DIR}/${SAMPLE}_sam2bam.log
    
    # Step 3: Sort BAM file by coordinate
    echo "  Step 3: Sorting BAM file..."
    samtools sort ${ALIGN_DIR}/${SAMPLE}.bam -o ${ALIGN_DIR}/${SAMPLE}_sorted.bam \
        2> ${LOG_DIR}/${SAMPLE}_sort.log
    
    # Step 4: Mark PCR duplicates (optional, enable as required)
    # echo "  Step 4: Marking duplicates..."
    # samtools markdup -r ${ALIGN_DIR}/${SAMPLE}_sorted.bam ${ALIGN_DIR}/${SAMPLE}_dedup.bam \
    #     2> ${LOG_DIR}/${SAMPLE}_dedup.log
    # samtools index ${ALIGN_DIR}/${SAMPLE}_dedup.bam
    
    # Replace raw BAM with sorted BAM if duplicate marking is skipped
    mv ${ALIGN_DIR}/${SAMPLE}_sorted.bam ${ALIGN_DIR}/${SAMPLE}.bam
    samtools index ${ALIGN_DIR}/${SAMPLE}.bam
    
    # Step 5: Extract unmapped reads for circRNA detection
    echo "  Step 5: Extracting unmapped reads..."
    samtools view -b -f 4 ${ALIGN_DIR}/${SAMPLE}.bam > ${ALIGN_DIR}/${SAMPLE}_unmapped.bam
    
    # Step 6: Calculate alignment statistics
    echo "  Step 6: Alignment statistics..."
    samtools flagstat ${ALIGN_DIR}/${SAMPLE}.bam > ${ALIGN_DIR}/${SAMPLE}_flagstat.txt
    
    # Remove intermediate SAM file
    rm ${ALIGN_DIR}/${SAMPLE}.sam ${ALIGN_DIR}/${SAMPLE}.bam
    
    echo "  [$(date)] Finished processing $SAMPLE"
done

echo ""
echo "========================================"
echo "Alignment completed!"
echo "Alignment files available in: $ALIGN_DIR"
echo "Log files available in: $LOG_DIR"
echo "========================================"

# Generate alignment summary table
echo ""
echo "Generating alignment summary..."
echo "Sample, Total Reads, Mapped Reads, Mapping Rate" > ${ALIGN_DIR}/alignment_summary.csv
for SAMPLE in $SAMPLES; do
    if [ -f "${ALIGN_DIR}/${SAMPLE}_flagstat.txt" ]; then
        TOTAL=$(grep "total" ${ALIGN_DIR}/${SAMPLE}_flagstat.txt | head -1 | awk '{print $1}')
        MAPPED=$(grep "mapped (" ${ALIGN_DIR}/${SAMPLE}_flagstat.txt | head -1 | awk '{print $1}')
        RATE=$(grep "mapped (" ${ALIGN_DIR}/${SAMPLE}_flagstat.txt | head -1 | awk '{print $5}')
        echo "$SAMPLE, $TOTAL, $MAPPED, $RATE" >> ${ALIGN_DIR}/alignment_summary.csv
    fi
done
echo "Summary report available at: ${ALIGN_DIR}/alignment_summary.csv"

03_circRNA_identification.sh
#!/bin/bash
# ============================================================
# Script: 03_circRNA_identification.sh
# Description: Identification of circRNAs using CIRI2 and CIRCexplorer2
# Corresponds to Methods Section 2.5
# Software: CIRI2 v2.0.6, CIRCexplorer2 v2.3.8
# ============================================================

# Define sample list
SAMPLES="GP1 GP2 GP3 LP1 LP2 LP3 NP1 NP2 NP3"

# Define directory paths
ALIGN_DIR="./alignment"
CIRC_DIR="./circRNA"
LOG_DIR="./logs"
REF_DIR="./reference"

# Reference genome annotation files
REF_FASTA="${REF_DIR}/BosGru3.1.fa"
REF_GTF="${REF_DIR}/BosGru3.1.gtf"

# Create output directories
mkdir -p $CIRC_DIR $LOG_DIR

# Screening thresholds
MIN_JUNCTIONS=2
MAX_MISMATCH=2
MAX_DISTANCE=100000  # 100 kb

echo "========================================"
echo "Starting circRNA identification pipeline..."
echo "Samples to process: $SAMPLES"
echo "Screening criteria:"
echo "  - Mismatches ≤ $MAX_MISMATCH"
echo "  - Junction reads ≥ $MIN_JUNCTIONS"
echo "  - Splicing distance < $MAX_DISTANCE bp"
echo "========================================"

for SAMPLE in $SAMPLES; do
    echo ""
    echo "[$(date)] Processing $SAMPLE..."
    
    # Select input BAM file
    if [ ! -f "${ALIGN_DIR}/${SAMPLE}_unmapped.bam" ]; then
        echo "WARNING: Unmapped BAM not found, using full BAM..."
        BAM_INPUT="${ALIGN_DIR}/${SAMPLE}.bam"
    else
        BAM_INPUT="${ALIGN_DIR}/${SAMPLE}_unmapped.bam"
    fi
    
    # Method 1: CIRCexplorer2 circRNA prediction
    echo "  Method 1: CIRCexplorer2..."
    CIRCexplorer2 parse -t BWA \
        -a $REF_FASTA \
        -l 60 \
        -g $REF_GTF \
        -i $BAM_INPUT \
        -o ${CIRC_DIR}/${SAMPLE}_CIRCexplorer2.txt \
        2> ${LOG_DIR}/${SAMPLE}_CIRCexplorer2.log
    
    # Method 2: CIRI2 circRNA prediction
    echo "  Method 2: CIRI2..."
    
    # STAR genome alignment required for CIRI2 input
    STAR --genomeDir ${REF_DIR}/STAR_index \
         --readFilesIn ${CLEAN_DIR}/${SAMPLE}_clean.fq.gz \
         --readFilesCommand zcat \
         --runThreadN 8 \
         --outFileNamePrefix ${ALIGN_DIR}/${SAMPLE}_STAR_ \
         --outSAMtype BAM SortedByCoordinate \
         --outSAMunmapped Within \
         --outSAMattributes Standard \
         --outFilterMultimapNmax 1 \
         2> ${LOG_DIR}/${SAMPLE}_STAR.log
    
    # Execute CIRI2 prediction pipeline
    perl CIRI2.pl -I ${ALIGN_DIR}/${SAMPLE}_STAR_Aligned.sortedByCoord.out.bam \
                  -O ${CIRC_DIR}/${SAMPLE}_CIRI2.txt \
                  -F $REF_FASTA \
                  -A $REF_GTF \
                  -T 8 \
                  2> ${LOG_DIR}/${SAMPLE}_CIRI2.log
    
    echo "  [$(date)] Finished processing $SAMPLE"
done

echo ""
echo "========================================"
echo "CircRNA identification completed!"
echo "Results available in: $CIRC_DIR"
echo "========================================"

# Merge and filter raw circRNA outputs
echo ""
echo "Merging and filtering circRNA results..."

# Count predicted circRNAs per sample
for SAMPLE in $SAMPLES; do
    if [ -f "${CIRC_DIR}/${SAMPLE}_CIRI2.txt" ]; then
        COUNT=$(grep -c "^chr" ${CIRC_DIR}/${SAMPLE}_CIRI2.txt 2>/dev/null || echo "0")
        echo "$SAMPLE: $COUNT circRNAs (CIRI2)"
    fi
    if [ -f "${CIRC_DIR}/${SAMPLE}_CIRCexplorer2.txt" ]; then
        COUNT=$(wc -l < ${CIRC_DIR}/${SAMPLE}_CIRCexplorer2.txt 2>/dev/null || echo "0")
        echo "$SAMPLE: $COUNT circRNAs (CIRCexplorer2)"
    fi
done > ${CIRC_DIR}/circRNA_summary.txt

echo "Summary available at: ${CIRC_DIR}/circRNA_summary.txt"

04_circRNA_analysis.R
#!/usr/bin/env Rscript
# ============================================================
# Script: 04_circRNA_analysis.R
# Description: CircRNA quantification and differential expression
# Corresponds to Methods Section 2.6
# Software: edgeR v3.34.0, R v4.0+
# ============================================================

# Load required R packages
library(edgeR)
library(limma)
library(ggplot2)
library(pheatmap)
library(RColorBrewer)

# Set working directory
setwd("./")

# ============================================================
# Part 1: Import circRNA count matrix
# ============================================================

# Count matrix format: rows = circRNA IDs, columns = samples
count_file <- "counts/circRNA_count_matrix.csv"
if (!file.exists(count_file)) {
    stop("Count matrix file not found: ", count_file)
}

count_data <- read.csv(count_file, row.names = 1, check.names = FALSE)
cat("Loaded count matrix:", dim(count_data)[1], "circRNAs x", dim(count_data)[2], "samples\n")

# Define sample grouping information
sample_groups <- data.frame(
    Sample = colnames(count_data),
    Group = factor(c("GP", "GP", "GP", "LP", "LP", "LP", "NP", "NP", "NP"),
                   levels = c("GP", "LP", "NP"))
)

# ============================================================
# Part 2: Build DGEList object for differential analysis
# ============================================================

# Initialize DGEList
y <- DGEList(counts = count_data, group = sample_groups$Group)

# Filter low-abundance circRNAs: keep circRNAs with CPM ≥1 in at least 2 replicates
keep <- rowSums(cpm(y) >= 1) >= 2
y <- y[keep, , keep.lib.sizes = FALSE]
cat("Retained", sum(keep), "circRNAs after filtering\n")

# Calculate TMM normalization factors
y <- calcNormFactors(y, method = "TMM")

# ============================================================
# Part 3: Differential expression statistical modeling
# ============================================================

# Design matrix for linear model
design <- model.matrix(~ 0 + sample_groups$Group)
colnames(design) <- levels(sample_groups$Group)

# Estimate negative binomial dispersion values
y <- estimateDisp(y, design)
cat("Dispersion estimated\n")

# Fit quasi-likelihood GLM model
fit <- glmQLFit(y, design)
cat("Model fitted\n")

# Set pairwise comparison contrasts
contrasts <- makeContrasts(
    GPvsLP = LP - GP,
    GPvsNP = NP - GP,
    LPvsNP = NP - LP,
    levels = design
)

# Perform differential test for each comparison
# GP vs LP comparison
qlf_GP_LP <- glmQLFTest(fit, contrast = contrasts[, "GPvsLP"])
res_GP_LP <- topTags(qlf_GP_LP, n = Inf, p.value = 1)
res_GP_LP <- res_GP_LP$table
res_GP_LP$Comparison <- "GP_vs_LP"

# GP vs NP comparison
qlf_GP_NP <- glmQLFTest(fit, contrast = contrasts[, "GPvsNP"])
res_GP_NP <- topTags(qlf_GP_NP, n = Inf, p.value = 1)
res_GP_NP <- res_GP_NP$table
res_GP_NP$Comparison <- "GP_vs_NP"

# LP vs NP comparison
qlf_LP_NP <- glmQLFTest(fit, contrast = contrasts[, "LPvsNP"])
res_LP_NP <- topTags(qlf_LP_NP, n = Inf, p.value = 1)
res_LP_NP <- res_LP_NP$table
res_LP_NP$Comparison <- "LP_vs_NP"

# ============================================================
# Part 4: Filter and export differential expression results
# ============================================================

# Statistical screening thresholds
logFC_threshold <- 1
FDR_threshold <- 0.05

# Function to extract significant DE circRNAs
filter_de <- function(res, comp_name) {
    res$GeneID <- rownames(res)
    res_sig <- res[res$FDR < FDR_threshold & abs(res$logFC) > logFC_threshold, ]
    res_sig <- res_sig[order(res_sig$FDR), ]
    res_sig$Regulation <- ifelse(res_sig$logFC > 0, "Upregulated", "Downregulated")
    cat(comp_name, ":", nrow(res_sig), "DE circRNAs (",
        sum(res_sig$logFC > 0), "up,", sum(res_sig$logFC < 0), "down)\n")
    return(res_sig)
}

res_GP_LP_sig <- filter_de(res_GP_LP, "GP vs LP")
res_GP_NP_sig <- filter_de(res_GP_NP, "GP vs NP")
res_LP_NP_sig <- filter_de(res_LP_NP, "LP vs NP")

# Export full and significant DE tables
write.csv(res_GP_LP, "results/DE_GP_vs_LP_all.csv")
write.csv(res_GP_NP, "results/DE_GP_vs_NP_all.csv")
write.csv(res_LP_NP, "results/DE_LP_vs_NP_all.csv")

write.csv(res_GP_LP_sig, "results/DE_GP_vs_LP_sig.csv")
write.csv(res_GP_NP_sig, "results/DE_GP_vs_NP_sig.csv")
write.csv(res_LP_NP_sig, "results/DE_LP_vs_NP_sig.csv")

# ============================================================
# Part 5: Visualization of transcriptome data
# ============================================================

# Create figure output folder
dir.create("figures", showWarnings = FALSE)

# Volcano plot plotting function
plot_volcano <- function(res, title, file_name) {
    res$GeneID <- rownames(res)
    res$Significance <- "Not significant"
    res$Significance[res$FDR < FDR_threshold & res$logFC > logFC_threshold] <- "Upregulated"
    res$Significance[res$FDR < FDR_threshold & res$logFC < -logFC_threshold] <- "Downregulated"
    
    p <- ggplot(res, aes(x = logFC, y = -log10(FDR), color = Significance)) +
        geom_point(alpha = 0.6, size = 1.5) +
        scale_color_manual(values = c("red", "gray", "blue")) +
        geom_vline(xintercept = c(-logFC_threshold, logFC_threshold), linetype = "dashed", color = "black") +
        geom_hline(yintercept = -log10(FDR_threshold), linetype = "dashed", color = "black") +
        labs(title = title, x = expression(log[2]~FoldChange), y = expression(-log[10]~FDR)) +
        theme_minimal() +
        theme(legend.position = "bottom")
    
    ggsave(file_name, p, width = 8, height = 6, dpi = 300)
    return(p)
}

# Generate volcano plots for all three comparisons
plot_volcano(res_GP_LP, "GP vs LP", "figures/volcano_GP_vs_LP.pdf")
plot_volcano(res_GP_NP, "GP vs NP", "figures/volcano_GP_vs_NP.pdf")
plot_volcano(res_LP_NP, "LP vs NP", "figures/volcano_LP_vs_NP.pdf")

# Heatmap of all significant DE circRNAs
de_genes <- unique(c(rownames(res_GP_LP_sig), rownames(res_GP_NP_sig), rownames(res_LP_NP_sig)))
if (length(de_genes) > 0) {
    heatmap_data <- log2(cpm(y)[de_genes, ] + 1)
    annotation_col <- data.frame(Group = sample_groups$Group)
    rownames(annotation_col) <- colnames(heatmap_data)
    
    # Group color scheme
    col_colors <- c(GP = "#2E86AB", LP = "#A23B72", NP = "#F18F01")
    ann_colors <- list(Group = col_colors)
    
    pheatmap(heatmap_data,
             cluster_rows = TRUE,
             cluster_cols = TRUE,
             scale = "row",
             annotation_col = annotation_col,
             annotation_colors = ann_colors,
             show_rownames = FALSE,
             main = "DE circRNA Expression Profile",
             filename = "figures/heatmap_DE_circRNA.pdf",
             width = 10,
             height = 12)
}

cat("\nAnalysis completed!\n")
cat("Results saved in 'results/' directory\n")
cat("Figures saved in 'figures/' directory\n")

05_enrichment_analysis.R
#!/usr/bin/env Rscript
# ============================================================
# Script: 05_enrichment_analysis.R
# Description: GO and KEGG enrichment analysis of host genes
# Corresponds to Methods Section 2.7
# Software: clusterProfiler, org.Bt.eg.db
# ============================================================

# Load required R packages
library(clusterProfiler)
library(org.Bt.eg.db)
library(ggplot2)
library(dplyr)

# Set working directory
setwd("./")

# Create output folders for enrichment outputs
dir.create("results/enrichment", showWarnings = FALSE)
dir.create("figures/enrichment", showWarnings = FALSE)

# ============================================================
# Part 1: Extract host genes of differentially expressed circRNAs
# ============================================================

# Locate all DE result files
de_files <- list.files("results/", pattern = "DE_.*_sig.csv", full.names = TRUE)

# Store host gene lists for each comparison
host_genes <- list()

for (file in de_files) {
    comp_name <- gsub("results/DE_|_sig.csv", "", file)
    data <- read.csv(file, row.names = 1)
    
    # Extract host gene ID column (adjust column name according to raw data)
    if ("host_gene_entrez" %in% colnames(data)) {
        genes <- data$host_gene_entrez[!is.na(data$host_gene_entrez)]
    } else if ("GeneID" %in% colnames(data)) {
        genes <- data$GeneID
    } else {
        genes <- rownames(data)
    }
    
    host_genes[[comp_name]] <- unique(genes)
    cat(comp_name, ": ", length(unique(genes)), "host genes\n")
}

# ============================================================
# Part 2: Gene Ontology (GO) enrichment analysis
# ============================================================

# GO enrichment wrapper function
run_go_enrichment <- function(genes, comp_name, ontology = "BP") {
    cat("Running GO enrichment for", comp_name, "...\n")
    
    go_result <- enrichGO(gene = genes,
                          OrgDb = org.Bt.eg.db,
                          ont = ontology,
                          pAdjustMethod = "BH",
                          pvalueCutoff = 0.05,
                          qvalueCutoff = 0.05,
                          readable = TRUE)
    
    if (!is.null(go_result) && nrow(go_result@result) > 0) {
        # Export GO table
        write.csv(go_result@result,
                  paste0("results/enrichment/GO_", comp_name, "_", ontology, ".csv"),
                  row.names = FALSE)
        
        # Generate dot plot for top enriched terms
        if (nrow(go_result@result) > 5) {
            p <- dotplot(go_result, showCategory = 15, title = paste("GO Enrichment:", comp_name))
            ggsave(paste0("figures/enrichment/GO_dotplot_", comp_name, "_", ontology, ".pdf"),
                   p, width = 10, height = 8)
        }
    }
    
    return(go_result)
}

# Run GO-BP, GO-MF, GO-CC for each comparison
for (comp in names(host_genes)) {
    if (length(host_genes[[comp]]) > 10) {
        run_go_enrichment(host_genes[[comp]], comp, "BP")
        run_go_enrichment(host_genes[[comp]], comp, "MF")
        run_go_enrichment(host_genes[[comp]], comp, "CC")
    }
}

# ============================================================
# Part 3: KEGG pathway enrichment analysis
# ============================================================

# KEGG enrichment wrapper function
run_kegg_enrichment <- function(genes, comp_name) {
    cat("Running KEGG enrichment for", comp_name, "...\n")
    
    kegg_result <- enrichKEGG(gene = genes,
                              organism = "bta",
                              pvalueCutoff = 0.05,
                              qvalueCutoff = 0.05)
    
    if (!is.null(kegg_result) && nrow(kegg_result@result) > 0) {
        # Export KEGG result table
        write.csv(kegg_result@result,
                  paste0("results/enrichment/KEGG_", comp_name, ".csv"),
                  row.names = FALSE)
        
        # Generate KEGG dot plot
        if (nrow(kegg_result@result) > 3) {
            p <- dotplot(kegg_result, showCategory = 15, title = paste("KEGG Enrichment:", comp_name))
            ggsave(paste0("figures/enrichment/KEGG_dotplot_", comp_name, ".pdf"),
                   p, width = 10, height = 8)
        }
    }
    
    return(kegg_result)
}

# Execute KEGG enrichment for all gene sets
for (comp in names(host_genes)) {
    if (length(host_genes[[comp]]) > 10) {
        run_kegg_enrichment(host_genes[[comp]], comp)
    }
}

cat("\nEnrichment analysis completed!\n")
cat("Results saved in 'results/enrichment/' directory\n")
cat("Figures saved in 'figures/enrichment/' directory\n")

06_ceRNA_network.R
#!/usr/bin/env Rscript
# ============================================================
# Script: 06_ceRNA_network.R
# Description: ceRNA network construction and visualization
# Corresponds to Methods Section 2.8
# Software: R v4.0+, igraph, ggalluvial
# ============================================================

# Load required R packages
library(igraph)
library(ggalluvial)
library(ggplot2)
library(dplyr)

# Set working directory
setwd("./")

# Create output directories
dir.create("results/ceRNA", showWarnings = FALSE)
dir.create("figures/ceRNA", showWarnings = FALSE)

# ============================================================
# Part 1: Import predicted molecular interaction data
# ============================================================

# circRNA-miRNA prediction results (miRanda output)
circ_miRNA_file <- "predictions/circRNA_miRNA_predictions.csv"
if (file.exists(circ_miRNA_file)) {
    circ_miRNA <- read.csv(circ_miRNA_file)
    cat("Loaded", nrow(circ_miRNA), "circRNA-miRNA interactions\n")
} else {
    cat("Warning: circRNA-miRNA predictions file not found\n")
    # Sample test dataset
    circ_miRNA <- data.frame(
        circRNA = c("circNFATC2", "circTRPS1", "circTAF3"),
        miRNA = c("bta-miR-11981", "bta-miR-11981", "bta-miR-744"),
        score = c(150, 145, 160),
        energy = c(-25, -22, -28)
    )
}

# miRNA-mRNA prediction results (miRanda + TargetScan combined)
miRNA_mRNA_file <- "predictions/miRNA_mRNA_predictions.csv"
if (file.exists(miRNA_mRNA_file)) {
    miRNA_mRNA <- read.csv(miRNA_mRNA_file)
    cat("Loaded", nrow(miRNA_mRNA), "miRNA-mRNA interactions\n")
} else {
    cat("Warning: miRNA-mRNA predictions file not found\n")
    # Sample test dataset
    miRNA_mRNA <- data.frame(
        miRNA = c("bta-miR-11981", "bta-miR-11981", "bta-miR-744"),
        mRNA = c("MED15", "MTA1", "SURF1"),
        score = c(155, 148, 162),
        energy = c(-24, -21, -27)
    )
}

# ============================================================
# Part 2: Filter interactions retaining only DE molecules
# ============================================================

# Import DE circRNA list
de_circRNA <- read.csv("results/DE_GP_vs_LP_sig.csv", row.names = 1)
de_circRNA_list <- rownames(de_circRNA)

# Import DE miRNA list (if available)
miRNA_file <- "results/DE_miRNA_sig.csv"
if (file.exists(miRNA_file)) {
    de_miRNA <- read.csv(miRNA_file, row.names = 1)
    de_miRNA_list <- rownames(de_miRNA)
} else {
    de_miRNA_list <- unique(circ_miRNA$miRNA)
}

# Import DE mRNA list (if available)
mRNA_file <- "results/DE_mRNA_sig.csv"
if (file.exists(mRNA_file)) {
    de_mRNA <- read.csv(mRNA_file, row.names = 1)
    de_mRNA_list <- rownames(de_mRNA)
} else {
    de_mRNA_list <- unique(miRNA_mRNA$mRNA)
}

# Filter circRNA-miRNA pairs with both molecules differentially expressed
circ_miRNA_filtered <- circ_miRNA[
    circ_miRNA$circRNA %in% de_circRNA_list &
    circ_miRNA$miRNA %in% de_miRNA_list,
]

# Filter miRNA-mRNA pairs with both molecules differentially expressed
miRNA_mRNA_filtered <- miRNA_mRNA[
    miRNA_mRNA$miRNA %in% de_miRNA_list &
    miRNA_mRNA$mRNA %in% de_mRNA_list,
]

cat("Filtered circRNA-miRNA:", nrow(circ_miRNA_filtered), "interactions\n")
cat("Filtered miRNA-mRNA:", nrow(miRNA_mRNA_filtered), "interactions\n")

# ============================================================
# Part 3: Build integrated ceRNA interaction dataset
# ============================================================

# ============================================================
# Part 4: Generate Sankey diagram for ceRNA network
# ============================================================

if (nrow(circ_miRNA_filtered) > 0 && nrow(miRNA_mRNA_filtered) > 0) {
    
    # Assemble full three-layer ceRNA table
    sankey_data <- data.frame()
    
    for (i in 1:nrow(circ_miRNA_filtered)) {
        circ <- circ_miRNA_filtered$circRNA[i]
        mir <- circ_miRNA_filtered$miRNA[i]
        
        # Match downstream target mRNAs
        target_mRNAs <- miRNA_mRNA_filtered$mRNA[miRNA_mRNA_filtered$miRNA == mir]
        
        for (mRNA in target_mRNAs) {
            sankey_data <- rbind(sankey_data, data.frame(
                circRNA = circ,
                miRNA = mir,
                mRNA = mRNA
            ))
        }
    }
    
    if (nrow(sankey_data) > 0) {
        # Count interaction frequency
        sankey_data <- sankey_data %>%
            group_by(circRNA, miRNA, mRNA) %>%
            summarise(Freq = n(), .groups = "drop")
        
        # Plot Sankey alluvial diagram
        p <- ggplot(sankey_data,
                    aes(y = Freq,
                        axis1 = circRNA,
                        axis2 = miRNA,
                        axis3 = mRNA)) +
            geom_alluvium(aes(fill = circRNA), width = 1/12) +
            geom_stratum(width = 1/12, fill = "grey90", color = "black") +
            geom_label(stat = "stratum", aes(label = after_stat(stratum))) +
            scale_x_discrete(limits = c("circRNA", "miRNA"),
                             expand = c(0.05, 0.05)) +
            labs(title = "ceRNA Regulatory Network",
                 x = "Molecular Type",
                 y = "Number of Interactions") +
            theme_minimal() +
            theme(legend.position = "bottom",
                  axis.text = element_text(size = 10))
        
        ggsave("figures/ceRNA/sankey_ceRNA_network.pdf", p, width = 12, height = 8)
        
        # Export ceRNA interaction table
        write.csv(sankey_data, "results/ceRNA/ceRNA_network_data.csv", row.names = FALSE)
    }
}

# ============================================================
# Part 5: Summarize network topological statistics
# ============================================================

network_stats <- data.frame(
    Metric = c("circRNA nodes", "miRNA nodes", "mRNA nodes",
               "circRNA-miRNA edges", "miRNA-mRNA edges", "total edges"),
    Count = c(length(unique(circ_miRNA_filtered$circRNA)),
              length(unique(c(circ_miRNA_filtered$miRNA, miRNA_mRNA_filtered$miRNA))),
              length(unique(miRNA_mRNA_filtered$mRNA)),
              nrow(circ_miRNA_filtered),
              nrow(miRNA_mRNA_filtered),
              nrow(circ_miRNA_filtered) + nrow(miRNA_mRNA_filtered))
)

write.csv(network_stats, "results/ceRNA/network_statistics.csv", row.names = FALSE)

cat("\nceRNA network analysis completed!\n")
cat("Results saved in 'results/ceRNA/' directory\n")
cat("Figures saved in 'figures/ceRNA/' directory\n")
