# Supplementary material for: Analysis of circRNA Differential Expression and ceRNA Network Construction in Yak Mammary Glands Across Different Physiological Stages
Source: Animals (Basel). 2026 Jul 13;16(14):2173. doi: 10.3390/ani16142173 (PMC13405935; doi:10.3390/ani16142173)
Supplement: Supplementary file 1 [file animals-16-02173-s001.zip › Table S2-Library strandedness evaluation (RSeQC).xlsx]

## Sheet: 1. Primer efficiencies and melt
Primer	Product (bp)	Tm (°C)	Slope	R²	Efficiency (%)
circTAF3	135	80.5	–3.31	0.9994	100.5
circZNF507	178	82.3	–3.28	0.9992	101.8
circNFATC2	192	83	–3.35	0.999	98.9
circTRPS1	210	83.8	–3.33	0.9993	99.6
circPRMT2	150	81	–3.30	0.9995	100.8
circPDGFC	190	82.7	–3.29	0.9991	101.2
circGABPB1	185	82.5	–3.32	0.9996	100
circARHGAP5	188	82.6	–3.27	0.9994	102.1
GAPDH	149	81.2	–3.31	0.9997	100.5
