# Supplementary material for: Analysis of circRNA Differential Expression and ceRNA Network Construction in Yak Mammary Glands Across Different Physiological Stages
Source: Animals (Basel). 2026 Jul 13;16(14):2173. doi: 10.3390/ani16142173 (PMC13405935; doi:10.3390/ani16142173)
Supplement: Supplementary file 1 [file animals-16-02173-s001.zip › Table S3-Primer efficiencies and Tm/GP1_GP2_GP3_vs_LP1_LP2_LP3.DEG.xls]

#ID	GP1_Count	GP2_Count	GP3_Count	LP1_Count	LP2_Count	LP3_Count	GP1_SRPBM	GP2_SRPBM	GP3_SRPBM	LP1_SRPBM	LP2_SRPBM	LP3_SRPBM	Pvalue	log2FC	regulated
2:115458577|115469091	0	0	0	47	40	58	0	0	0	3.650418296	3.278751465	3.633397409	1.57E-05	8.479273318	up
1:15122432|15152773	0	0	0	41	34	62	0	0	0	3.18440745	2.786938745	3.88397654	2.26E-05	8.375683295	up
11:4688313|4689223	0	0	0	16	23	36	0	0	0	1.24269559	1.885282092	2.255212185	0.000280382	7.495791794	up
11:4688313|4721909	0	0	0	19	21	25	0	0	0	1.475701013	1.721344519	1.566119573	0.000389609	7.331208625	up
3:43524109|43535376	0	0	0	24	13	31	0	0	0	1.864043385	1.065594226	1.94198827	0.000447152	7.370813524	up
22:12083416|12086065	0	0	0	21	10	31	0	0	0	1.631037962	0.819687866	1.94198827	0.000782553	7.220463801	up
16:46473214|46492822	14	14	13	0	0	0	0.842647186	1.004602323	0.984311143	0	0	0	0.001137274	-6.925765727	down
25:14695414|14697109	0	0	0	13	15	15	0	0	0	1.009690167	1.229531799	0.939671744	0.001765656	6.753405485	up
12:75666359|75672668	18	8	13	0	0	0	1.083403525	0.57405847	0.984311143	0	0	0	0.001783325	-6.838345558	down
3:2004964|2032214	0	0	0	9	15	14	0	0	0	0.699016269	1.229531799	0.877026961	0.002845405	6.566784046	up
10:49642832|49644889	0	0	0	9	10	20	0	0	0	0.699016269	0.819687866	1.252895658	0.003071981	6.548646279	up
8:118873237|118886937	0	0	0	13	8	17	0	0	0	1.009690167	0.655750293	1.064961309	0.003091309	6.541328547	up
2:96965732|96974615	0	0	0	5	18	19	0	0	0	0.388342372	1.475438159	1.190250875	0.003424857	6.672827102	up
4:53476106|53505573	0	0	0	12	9	13	0	0	0	0.932021693	0.73771908	0.814382178	0.003910135	6.407516553	up
29:13700826|13701899	0	0	0	7	18	11	0	0	0	0.543679321	1.475438159	0.689092612	0.00404044	6.511298379	up
10:78544262|78582843	0	0	0	8	12	14	0	0	0	0.621347795	0.983625439	0.877026961	0.004046721	6.391819812	up
6:4194526|4202046	7	13	9	0	0	0	0.421323593	0.932845014	0.681446176	0	0	0	0.004107168	-6.444762791	down
3:56909800|56974080	0	0	0	13	7	11	0	0	0	1.009690167	0.573781506	0.689092612	0.005501041	6.288634698	up
16:20421578|20445901	0	0	0	10	6	13	0	0	0	0.776684744	0.49181272	0.814382178	0.007184294	6.156138159	up
3:54637474|54720042	8	13	3	0	0	0	0.481512678	0.932845014	0.227148725	0	0	0	0.010419934	-6.137011214	down
12:5157229|5168479	0	0	0	7	7	10	0	0	0	0.543679321	0.573781506	0.626447829	0.011009813	5.896994619	up
1:170079190|170126678	76	66	72	15	17	20	4.574370439	4.735982378	5.451569408	1.165027116	1.393469373	1.252895658	0.011511078	-2.290027312	down
10:50820192|50851114	10	7	4	0	0	0	0.601890847	0.502301161	0.302864967	0	0	0	0.012271257	-5.935414711	down
3:11831130|11842640	14	13	6	0	0	2	0.842647186	0.932845014	0.454297451	0	0	0.125289566	0.012277302	-4.131510835	down
14:77723391|77758234	0	0	0	5	11	8	0	0	0	0.388342372	0.901656653	0.501158263	0.012929656	5.924051439	up
19:19338399|19349643	0	0	0	9	4	11	0	0	0	0.699016269	0.327875146	0.689092612	0.013066802	5.884917244	up
14:33903441|33967897	9	7	4	0	0	0	0.541701763	0.502301161	0.302864967	0	0	0	0.013386839	-5.871429635	down
5:98379022|98401466	0	0	0	27	0	46	0	0	0	2.097048808	0	2.881660014	0.01361584	7.401393348	up
11:47783089|47795275	0	0	0	4	8	11	0	0	0	0.310673898	0.655750293	0.689092612	0.015889039	5.809299461	up
13:88753855|88768223	0	0	0	4	13	6	0	0	0	0.310673898	1.065594226	0.375868697	0.016145637	5.888477703	up
20:2698304|2705711	0	0	0	8	5	8	0	0	0	0.621347795	0.409843933	0.501158263	0.01735713	5.724134494	up
16:15789038|15789497	21	0	23	0	0	0	1.263970779	0	1.741473561	0	0	0	0.019801921	-7.035234712	down
8:78068396|78069360	0	0	0	8	4	8	0	0	0	0.621347795	0.327875146	0.501158263	0.021094146	5.648999722	up
15:29152854|29161001	0	0	0	5	8	6	0	0	0	0.388342372	0.655750293	0.375868697	0.021148514	5.601153184	up
13:15053609|15057230	7	7	11	0	0	2	0.421323593	0.502301161	0.83287866	0	0	0.125289566	0.022111065	-3.793638217	down
8:24217855|24237076	0	0	0	3	11	7	0	0	0	0.233005423	0.901656653	0.43851348	0.022347148	5.732223238	up
18:52322579|52323798	8	5	3	0	0	0	0.481512678	0.358786544	0.227148725	0	0	0	0.025099774	-5.547267249	down
15:25137982|25186795	0	0	0	5	6	6	0	0	0	0.388342372	0.49181272	0.375868697	0.026759009	5.432059122	up
27:46108672|46136468	0	0	0	7	4	7	0	0	0	0.543679321	0.327875146	0.43851348	0.027103472	5.503646167	up
16:32617798|32621786	0	0	0	6	6	5	0	0	0	0.466010846	0.49181272	0.313223915	0.027450521	5.454745947	up
11:15300110|15319522	0	0	0	6	6	5	0	0	0	0.466010846	0.49181272	0.313223915	0.027494891	5.454749273	up
3:2265062|2317658	3	3	9	0	0	0	0.180567254	0.215271926	0.681446176	0	0	0	0.032817291	-5.550246212	down
8:50074554|50089710	0	0	0	13	18	0	0	0	0	1.009690167	1.475438159	0	0.035264655	6.418615402	up
8:50791286|50792034	15	14	0	0	0	0	0.902836271	1.004602323	0	0	0	0	0.035329065	-6.358513635	down
23:50701|53005	21	20	22	0	0	7	1.263970779	1.435146175	1.665757319	0	0	0.43851348	0.036836826	-3.564103738	down
10:78565833|78582843	15	0	12	0	0	0	0.902836271	0	0.908594901	0	0	0	0.037720648	-6.31439175	down
3:47604816|47636386	0	0	0	13	0	21	0	0	0	1.009690167	0	1.315540441	0.03844302	6.316057522	up
29:44087528|44110294	2	0	0	6	14	14	0.120378169	0	0	0.466010846	1.147563013	0.877026961	0.038666046	3.675804525	up
3:54618230|54630791	6	5	2	0	0	0	0.361134508	0.358786544	0.151432484	0	0	0	0.040278623	-5.256590636	down
18:38891722|38911259	0	0	0	0	15	17	0	0	0	0	1.229531799	1.064961309	0.04055301	6.247966043	up
23:46019607|46053897	0	0	0	2	7	7	0	0	0	0.155336949	0.573781506	0.43851348	0.04231172	5.310386866	up
15:69916655|69918088	0	0	0	3	3	11	0	0	0	0.233005423	0.24590636	0.689092612	0.042341593	5.3203697	up
8:103629243|103671669	0	0	0	0	16	15	0	0	0	0	1.311500586	0.939671744	0.043069067	6.221734636	up
4:36593612|36617555	0	0	0	5	5	4	0	0	0	0.388342372	0.409843933	0.250579132	0.04350926	5.184002344	up
8:117256735|117287368	0	0	0	0	18	10	0	0	0	0	1.475438159	0.626447829	0.047931717	6.126342837	up
29:44087528|44099455	10	4	0	33	34	48	0.601890847	0.287029235	0	2.563059654	2.786938745	3.00694958	0.048185886	2.829713709	up
27:12917552|12922394	0	0	0	7	4	3	0	0	0	0.543679321	0.327875146	0.187934349	0.049388578	5.213686346	up
12:5626650|5638034	4	2	6	0	0	0	0.240756339	0.143514618	0.454297451	0	0	0	0.049751648	-5.204367017	down
