# Supplementary material for: Analysis of circRNA Differential Expression and ceRNA Network Construction in Yak Mammary Glands Across Different Physiological Stages
Source: Animals (Basel). 2026 Jul 13;16(14):2173. doi: 10.3390/ani16142173 (PMC13405935; doi:10.3390/ani16142173)
Supplement: Supplementary file 1 [file animals-16-02173-s001.zip › Table S3-Primer efficiencies and Tm/GP1_GP2_GP3_vs_NP3_NP1_NP2.DEG.xls]

#ID	GP1_Count	GP2_Count	GP3_Count	NP3_Count	NP1_Count	NP2_Count	GP1_SRPBM	GP2_SRPBM	GP3_SRPBM	NP3_SRPBM	NP1_SRPBM	NP2_SRPBM	Pvalue	log2FC	regulated
5:98379022|98401466	0	0	0	85	152	180	0	0	0	6.74037275356506	11.4568985710765	12.6172332209839	1.32426124126251e-07	10.1815079189665	up
22:12083416|12086065	0	0	0	27	50	33	0	0	0	2.1410595805442	3.76871663522254	2.31315942384705	1.82394364013597e-05	8.22274960251336	up
9:33059344|33067582	0	0	0	20	46	33	0	0	0	1.58597005966237	3.46721930440474	2.31315942384705	2.99750266235262e-05	8.03519388477926	up
18:38891722|38911259	0	0	0	14	144	9	0	0	0	1.11017904176366	10.8539039094409	0.630861661049195	0.000236663995190411	8.34856306920225	up
11:14187856|14210013	0	0	0	17	33	12	0	0	0	1.34807455071301	2.48735297924688	0.841148881398927	0.000281466566859207	7.35971925282839	up
22:43756551|43757000	0	0	0	6	42	16	0	0	0	0.47579101789871	3.16572197358694	1.12153184186524	0.000553389245480395	7.18202497839189	up
8:103412827|103419582	16	17	11	0	0	0	0.963025355612347	1.21987424895455	0.832878659512395	0	0	0	0.000670532625410612	-6.94254811367824	down
16:43609705|43611789	0	0	0	19	17	12	0	0	0	1.50667155667925	1.28136365597567	0.841148881398927	0.000689177263014749	7.18783383695736	up
18:972292|978137	3	0	0	27	77	44	0.180567254177315	0	0	2.1410595805442	5.80382361824272	3.0842125651294	0.000696210471467462	5.37714882948584	up
9:31893649|31907482	0	0	0	14	26	8	0	0	0	1.11017904176366	1.95973265031572	0.560765920932618	0.00088691134387779	6.99651561129984	up
15:19142135|19151576	0	0	0	10	16	9	0	0	0	0.792985029831184	1.20598932327121	0.630861661049195	0.00199926011799192	6.5992752521441	up
1:170079190|170126678	76	66	72	8	18	6	4.57437043915865	4.73598237829412	5.4515694077175	0.634388023864947	1.35673798868012	0.420574440699464	0.00265898134172211	-2.85357380531678	down
12:39961603|39970075	0	0	0	6	18	8	0	0	0	0.47579101789871	1.35673798868012	0.560765920932618	0.00299620091738615	6.33530914154188	up
8:50074554|50089710	0	0	0	5	20	9	0	0	0	0.396492514915592	1.50748665408902	0.630861661049195	0.00314131635623659	6.37590209539515	up
2:130800739|130827187	0	0	0	5	19	7	0	0	0	0.396492514915592	1.43211232138457	0.490670180816041	0.00424899872314514	6.23500406255209	up
7:37929334|37930431	0	0	0	6	8	13	0	0	0	0.47579101789871	0.602994661635607	0.911244621515504	0.00495092129984862	6.29975736202602	up
14:5801930|5805752	14	6	6	0	0	0	0.842647186160803	0.430543852572193	0.454297450643125	0	0	0	0.00584145021100619	-6.17491376195948	down
11:4688313|4689223	0	0	0	7	9	7	0	0	0	0.555089520881829	0.678368994340058	0.490670180816041	0.00757659942775167	6.0525194900702	up
2:115458577|115469091	0	0	0	11	6	6	0	0	0	0.872283532814302	0.452245996226705	0.420574440699464	0.0080352311220105	6.22921975960977	up
12:86198842|86200366	0	0	0	6	11	6	0	0	0	0.47579101789871	0.82911765974896	0.420574440699464	0.00829877336922826	5.96951078620784	up
11:40968363|40971815	0	0	0	5	22	3	0	0	0	0.396492514915592	1.65823531949792	0.210287220349732	0.0092862846115722	6.09458784193872	up
23:46019607|46053897	0	0	0	6	18	3	0	0	0	0.47579101789871	1.35673798868012	0.210287220349732	0.00982144698644538	6.03652097571965	up
5:110936992|110938055	0	0	0	6	8	7	0	0	0	0.47579101789871	0.602994661635607	0.490670180816041	0.0101918124367463	5.9190566379824	up
13:5725539|5779650	0	0	0	8	4	10	0	0	0	0.634388023864947	0.301497330817804	0.700957401165773	0.0103266418020064	6.15442404503448	up
22:43756551|43757747	0	0	0	3	14	6	0	0	0	0.237895508949355	1.05524065786231	0.420574440699464	0.0118802054797868	5.79647266790079	up
4:37624541|37626846	0	0	0	6	7	6	0	0	0	0.47579101789871	0.527620328931156	0.420574440699464	0.0127548141598345	5.80059746672932	up
11:23814817|23823609	0	0	0	5	6	8	0	0	0	0.396492514915592	0.452245996226705	0.560765920932618	0.0132949500212039	5.80664099227162	up
1:75666448|75691288	0	0	0	5	8	6	0	0	0	0.396492514915592	0.602994661635607	0.420574440699464	0.013456940507437	5.73736027085125	up
12:39944298|39961098	0	0	0	7	7	5	0	0	0	0.555089520881829	0.527620328931156	0.350478700582886	0.0135295382210844	5.82897599343818	up
11:15300110|15319522	0	0	0	3	15	5	0	0	0	0.237895508949355	1.13061499056676	0.350478700582886	0.0138811423081496	5.76274670181166	up
10:84864302|84886372	0	0	0	5	8	5	0	0	0	0.396492514915592	0.602994661635607	0.350478700582886	0.0159690149823882	5.65289752792665	up
1:99602975|99603769	0	0	0	2	20	4	0	0	0	0.158597005966237	1.50748665408902	0.280382960466309	0.0169974884883441	5.79884223052194	up
3:43524109|43535376	0	0	0	0	22	25	0	0	0	0	1.65823531949792	1.75239350291443	0.0177282856099897	6.82364103247907	up
9:106434692|106435349	0	0	0	8	10	2	0	0	0	0.634388023864947	0.753743327044509	0.140191480233155	0.0184609958596237	5.83674076251648	up
15:82580059|82622644	6	6	4	0	0	0	0.36113450835463	0.430543852572193	0.302864967095417	0	0	0	0.0202210042449477	-5.50311302308727	down
2:120765135|120773020	9	5	3	0	0	0	0.541701762531945	0.358786543810161	0.227148725321562	0	0	0	0.0208940233279356	-5.56841675254814	down
4:62099354|62122892	0	0	0	2	8	8	0	0	0	0.158597005966237	0.602994661635607	0.560765920932618	0.0214893814776228	5.55956726360127	up
29:35525091|35539767	16	20	0	0	0	0	0.963025355612347	1.43514617524064	0	0	0	0	0.0230066641671171	-6.61951809882988	down
6:108174300|108193501	0	0	0	6	5	4	0	0	0	0.47579101789871	0.376871663522254	0.280382960466309	0.0258796883806864	5.52904390228928	up
27:23980968|24015487	0	0	0	0	16	18	0	0	0	0	1.20598932327121	1.26172332209839	0.028018620202552	6.3618433132669	up
9:90701960|90757273	3	8	4	0	0	0	0.180567254177315	0.574058470096258	0.302864967095417	0	0	0	0.0290401778375515	-5.42779194393366	down
3:54637474|54720042	8	13	3	0	2	0	0.481512677806173	0.932845013906419	0.227148725321562	0	0.150748665408902	0	0.0291374044047146	-3.67681160732097	down
7:8042236|8043345	7	4	5	16	36	26	0.421323593080402	0.287029235048129	0.378581208869271	1.26877604772989	2.71347597736023	1.82248924303101	0.0295283123311278	2.19083005702112	up
11:32746231|32746640	0	0	0	2	11	4	0	0	0	0.158597005966237	0.82911765974896	0.280382960466309	0.0313990199495089	5.33563233122613	up
9:100054474|100064771	0	0	0	4	5	5	0	0	0	0.317194011932473	0.376871663522254	0.350478700582886	0.0314630889301463	5.35651209087309	up
6:44575597|44576397	0	0	0	4	3	7	0	0	0	0.317194011932473	0.226122998113353	0.490670180816041	0.0331659707353571	5.44688121820024	up
22:30105187|30121726	0	0	0	11	18	0	0	0	0	0.872283532814302	1.35673798868012	0	0.0335440029094696	6.2769722015806	up
7:13822857|13831985	2	0	0	9	6	15	0.120378169451543	0	0	0.713686526848065	0.452245996226705	1.05143610174866	0.0347804575772758	3.88251459710406	up
23:4502106|4539132	0	0	0	3	12	2	0	0	0	0.237895508949355	0.904491992453411	0.140191480233155	0.0356730425276753	5.32588489381011	up
15:64385132|64385754	0	0	0	2	10	4	0	0	0	0.158597005966237	0.753743327044509	0.280382960466309	0.0361200249514673	5.2724971396628	up
4:96364359|96368195	0	0	0	0	19	12	0	0	0	0	1.43211232138457	0.841148881398927	0.0362233348736762	6.11325032055579	up
15:29152854|29161001	0	0	0	2	6	6	0	0	0	0.158597005966237	0.452245996226705	0.420574440699464	0.0382989939379215	5.2349147879386	up
20:37680614|37680832	4	0	3	20	13	20	0.240756338903087	0	0.227148725321562	1.58597005966237	0.979866325157861	1.40191480233155	0.0383012490487017	3.03709405506138	up
21:28211190|28303727	50	40	14	2	15	0	3.00945423628858	2.87029235048129	1.06002738483396	0.158597005966237	1.13061499056676	0	0.0383564692467302	-2.99886298369327	down
3:131990073|131992500	0	0	0	4	4	4	0	0	0	0.317194011932473	0.301497330817804	0.280382960466309	0.0403828859329475	5.17654980049086	up
Y:5364353|5364669	0	0	0	4	4	4	0	0	0	0.317194011932473	0.301497330817804	0.280382960466309	0.0404187165226781	5.17656322001759	up
1:145161933|145168653	0	0	0	3	6	4	0	0	0	0.237895508949355	0.452245996226705	0.280382960466309	0.0418575067581247	5.15533080170135	up
7:18868395|18895327	0	0	0	9	16	0	0	0	0	0.713686526848065	1.20598932327121	0	0.0427904019015126	6.03826313642757	up
1:147291897|147317105	0	11	11	0	0	0	0	0.789330396382354	0.832878659512395	0	0	0	0.0433989948970633	-6.01236497519581	down
18:70389422|70409640	14	0	9	0	0	0	0.842647186160803	0	0.681446175964687	0	0	0	0.0438153757009529	-6.01115641636731	down
4:103566255|103600147	5	4	3	0	0	0	0.300945423628858	0.287029235048129	0.227148725321562	0	0	0	0.0450684120591649	-5.0955639606643	down
7:36377750|36383449	4	5	3	0	0	0	0.240756338903087	0.358786543810161	0.227148725321562	0	0	0	0.045309541936354	-5.10205905067901	down
22:28983247|28983567	0	0	0	0	11	13	0	0	0	0	0.82911765974896	0.911244621515504	0.0470466238584255	5.87935897236629	up
6:65089555|65090771	0	0	0	6	20	0	0	0	0	0.47579101789871	1.50748665408902	0	0.0486584805935612	5.90320943483593	up
