# Supplementary material for: Analysis of circRNA Differential Expression and ceRNA Network Construction in Yak Mammary Glands Across Different Physiological Stages
Source: Animals (Basel). 2026 Jul 13;16(14):2173. doi: 10.3390/ani16142173 (PMC13405935; doi:10.3390/ani16142173)
Supplement: Supplementary file 1 [file animals-16-02173-s001.zip › Table S3-Primer efficiencies and Tm/LP1_LP2_LP3_vs_NP3_NP1_NP2.DEG.xls]

#ID	LP1_Count	LP2_Count	LP3_Count	NP3_Count	NP1_Count	NP2_Count	LP1_SRPBM	LP2_SRPBM	LP3_SRPBM	NP3_SRPBM	NP1_SRPBM	NP2_SRPBM	Pvalue	log2FC	regulated
18:972292|978137	0	0	0	27	77	44	0	0	0	2.1410595805442	5.80382361824272	3.0842125651294	2.3632206073032e-05	8.67230573897918	up
1:15122432|15152773	41	34	62	0	0	0	3.18440744951031	2.78693874518851	3.88397654040197	0	0	0	4.53857952871102e-05	-8.45602922530196	down
9:33059344|33067582	0	0	0	20	46	33	0	0	0	1.58597005966237	3.46721930440474	2.31315942384705	9.70542806145603e-05	8.14921963400895	up
8:50791286|50792034	0	0	0	15	29	18	0	0	0	1.18947754474678	2.18585564842908	1.26172332209839	0.00046523116131429	7.49792563960476	up
11:14187856|14210013	0	0	0	17	33	12	0	0	0	1.34807455071301	2.48735297924688	0.841148881398927	0.000596059519403037	7.46900228843209	up
2:122207594|122227278	0	0	0	13	40	11	0	0	0	1.03088053878054	3.01497330817804	0.77105314128235	0.000688315974552677	7.39768827754137	up
8:103412827|103419582	30	25	13	0	0	0	2.33005423134901	2.04921966557979	0.814382177826219	0	0	0	0.00070616990788502	-7.56743501834033	down
20:37680614|37680832	0	0	0	20	13	20	0	0	0	1.58597005966237	0.979866325157861	1.40191480233155	0.000928229311497048	7.49914788157319	up
16:43609705|43611789	0	0	0	19	17	12	0	0	0	1.50667155667925	1.28136365597567	0.841148881398927	0.00113750122178944	7.29463122963945	up
9:31893649|31907482	0	0	0	14	26	8	0	0	0	1.11017904176366	1.95973265031572	0.560765920932618	0.00142706602766816	7.10478710303599	up
15:19142135|19151576	0	0	0	10	16	9	0	0	0	0.792985029831184	1.20598932327121	0.630861661049195	0.00308338381654188	6.70959681465287	up
10:49642832|49644889	9	10	20	0	0	0	0.699016269404702	0.819687866231915	1.25289565819418	0	0	0	0.0036498721607909	-6.61705191811836	down
28:10631688|10669666	0	0	0	9	12	11	0	0	0	0.713686526848065	0.904491992453411	0.77105314128235	0.00385811216831596	6.63594638529702	up
12:39961603|39970075	0	0	0	6	18	8	0	0	0	0.47579101789871	1.35673798868012	0.560765920932618	0.00526513279169345	6.4474719684747	up
28:25506307|25506601	0	0	2	17	16	12	0	0	0.125289565819418	1.34807455071301	1.20598932327121	0.841148881398927	0.005414290984205	4.69051895754256	up
29:44087528|44110294	6	14	14	0	0	0	0.466010846269802	1.14756301272468	0.877026960735928	0	0	0	0.00581506281920277	-6.44049793296959	down
9:2241867|2308126	7	13	12	0	0	0	0.543679320648102	1.06559422610149	0.75173739491651	0	0	0	0.00668968395500787	-6.37628311694671	down
7:37929334|37930431	0	0	0	6	8	13	0	0	0	0.47579101789871	0.602994661635607	0.911244621515504	0.00753461460799383	6.41522584557004	up
18:26097211|26107971	3	0	0	15	44	28	0.233005423134901	0	0	1.18947754474678	3.31647063899584	1.96268072326416	0.00768365000896946	4.6232425666399	up
18:74098710|74099726	7	8	15	0	0	0	0.543679320648102	0.655750292985532	0.939671743645638	0	0	0	0.00797758597232239	-6.24825258717346	down
14:25448397|25448990	0	0	0	6	6	15	0	0	0	0.47579101789871	0.452245996226705	1.05143610174866	0.00849953645087203	6.46474447353468	up
7:8042236|8043345	3	0	0	16	36	26	0.233005423134901	0	0	1.26877604772989	2.71347597736023	1.82248924303101	0.00913328511238707	4.52039488902415	up
9:10459392|10461898	0	0	0	7	6	12	0	0	0	0.555089520881829	0.452245996226705	0.841148881398927	0.00929622655683405	6.3714935003107	up
21:1770271|1787772	6	8	14	0	0	0	0.466010846269802	0.655750292985532	0.877026960735928	0	0	0	0.00980788267607968	-6.14550821242266	down
11:40968363|40971815	0	0	0	5	22	3	0	0	0	0.396492514915592	1.65823531949792	0.210287220349732	0.0121738676614864	6.20414170440247	up
10:78565833|78582843	0	0	0	6	15	4	0	0	0	0.47579101789871	1.13061499056676	0.280382960466309	0.0121870331407718	6.0982727301873	up
14:33903441|33967897	0	0	0	9	10	4	0	0	0	0.713686526848065	0.753743327044509	0.280382960466309	0.0125212643256045	6.17998904977675	up
5:110936992|110938055	0	0	0	6	8	7	0	0	0	0.47579101789871	0.602994661635607	0.490670180816041	0.0130094926851365	6.03078742972937	up
13:5725539|5779650	0	0	0	8	4	10	0	0	0	0.634388023864947	0.301497330817804	0.700957401165773	0.0130525719794832	6.2654766941363	up
12:5157229|5168479	7	7	10	0	0	0	0.543679320648102	0.573781506362341	0.626447829097092	0	0	0	0.0135209701719156	-5.97161054455711	down
16:5069072|5070836	38	45	49	0	0	5	2.95140202637541	3.68859539804362	3.06959436257575	0	0	0.350478700582886	0.0157247356442903	-4.31534050947434	down
26:43584310|43584611	2	0	9	21	54	35	0.155336948756601	0	0.563803046187382	1.66526856264549	4.07021396604035	2.4533509040802	0.0181833278954574	3.53716214547331	up
11:23814817|23823609	0	0	0	5	6	8	0	0	0	0.396492514915592	0.452245996226705	0.560765920932618	0.0182551037213289	5.92018463657173	up
12:39944298|39961098	0	0	0	7	7	5	0	0	0	0.555089520881829	0.527620328931156	0.350478700582886	0.0183207106423756	5.93798694626056	up
20:2698304|2705711	8	5	8	0	0	0	0.621347795026402	0.409843933115958	0.501158263277673	0	0	0	0.0189505309994364	-5.81386297620247	down
13:88753855|88768223	4	13	6	0	0	0	0.310673897513201	1.06559422610149	0.375868697458255	0	0	0	0.0197732622596648	-5.9312034666108	down
3:114555401|114562422	0	0	0	4	10	5	0	0	0	0.317194011932473	0.753743327044509	0.350478700582886	0.0199653471782096	5.74714329335053	up
16:15789038|15789497	0	0	0	0	46	11	0	0	0	0	3.46721930440474	0.77105314128235	0.020367241890924	6.91427100519204	up
10:84864302|84886372	0	0	0	5	8	5	0	0	0	0.396492514915592	0.602994661635607	0.350478700582886	0.0206901240501187	5.76363059536275	up
9:114827509|114828791	0	0	0	13	34	0	0	0	0	1.03088053878054	2.56272731195133	0	0.0207721278605324	6.92184838238514	up
9:106434692|106435349	0	0	0	8	10	2	0	0	0	0.634388023864947	0.753743327044509	0.140191480233155	0.0233672163451781	5.94130657741699	up
14:42087811|42102994	0	0	4	10	21	16	0	0	0.250579131638837	0.792985029831184	1.58286098679347	1.12153184186524	0.0275732092610918	3.77504283266029	up
1:159787344|159788573	0	0	5	15	35	13	0	0	0.313223914548546	1.18947754474678	2.63810164465578	0.911244621515504	0.0286736991583095	3.85017875819093	up
13:32931851|32932132	0	0	0	3	13	3	0	0	0	0.237895508949355	0.979866325157861	0.210287220349732	0.0294364212679517	5.59676031651493	up
12:34854594|34859803	0	0	0	5	8	3	0	0	0	0.396492514915592	0.602994661635607	0.210287220349732	0.0294610757695953	5.57613624638596	up
18:70389422|70409640	20	13	0	0	0	0	1.55336948756601	1.06559422610149	0	0	0	0	0.0302329314793985	-6.62635035188884	down
15:25137982|25186795	5	6	6	0	0	0	0.388342371891501	0.491812719739149	0.375868697458255	0	0	0	0.0309480817965743	-5.50302099824511	down
26:2487390|2487742	0	0	0	2	7	8	0	0	0	0.158597005966237	0.527620328931156	0.560765920932618	0.0312333171533614	5.62212323245962	up
16:32617798|32621786	6	6	5	0	0	0	0.466010846269802	0.491812719739149	0.313223914548546	0	0	0	0.0321593325873131	-5.53367571922713	down
29:44087528|44099455	33	34	48	0	11	0	2.56305965448391	2.78693874518851	3.00694957966604	0	0.82911765974896	0	0.0321891170485306	-3.71497694805498	down
7:40039221|40040410	0	0	0	2	5	10	0	0	0	0.158597005966237	0.376871663522254	0.700957401165773	0.032246573385785	5.70370729171828	up
16:79814966|79833560	6	7	4	0	0	0	0.466010846269802	0.573781506362341	0.250579131638837	0	0	0	0.0336994266067525	-5.55094548189898	down
7:39826437|39829101	0	0	0	0	21	14	0	0	0	0	1.58286098679347	0.981340361632082	0.0337584207241772	6.41851925150504	up
19:55588011|55592503	0	0	0	84	0	0	0	0	0	6.66107425058194	0	0	0.0338996271812947	8.59003868893433	up
17:45370237|45401220	34	96	63	0	17	0	2.64072812886221	7.86900351582638	3.94662132331168	0	1.28136365597567	0	0.0357817040078126	-3.90156229151662	down
3:47604816|47636386	13	0	21	0	0	0	1.0096901669179	0	1.31554044110389	0	0	0	0.0374356126731834	-6.42498505830239	down
18:57318783|57319620	6	0	0	13	89	24	0.466010846269802	0	0	1.03088053878054	6.70831561069613	1.68229776279785	0.0383653779761507	3.95968816615994	up
22:30105187|30121726	0	0	0	11	18	0	0	0	0	0.872283532814302	1.35673798868012	0	0.0391636423103893	6.37847050990814	up
11:32746231|32746640	0	0	0	2	11	4	0	0	0	0.158597005966237	0.82911765974896	0.280382960466309	0.0402797960592596	5.44645279525629	up
8:103629243|103671669	0	16	15	0	0	0	0	1.31150058597106	0.939671743645638	0	0	0	0.0425753875034268	-6.23711820106377	down
